# Supplementary material for: The diphenylpyrazole compound anle138b blocks Aβ channels and rescues disease phenotypes in a mouse model for amyloid pathology
Source: EMBO Mol Med. 2017 Dec 5;10(1):32–47. doi: 10.15252/emmm.201707825 (PMC5760857; doi:10.15252/emmm.201707825)
Supplement: Supplementary file 3 — Dataset EV1 [file EMMM-10-32-s003.xlsx]

## Sheet: WT vs APP pre-plaque
Differentially expressed genes comparing placebo treated wild type vs. placebo-treated APPPS1 mice. FDR < 0,1; pre-plaque group
GeneName	log2FoldChange	padj
App	1.13219	3.33879e-92
Prnp	1.12291	4.50329e-90
Psen1	0.68159	2.71193e-30
Stmn4	-0.231819	0.00169234
Ddx3x	-0.319318	0.00499962
Ermn	-0.250053	0.00499962
Synpr	-0.277551	0.0069827
Pcnxl2	0.301891	0.0069827
Sec11c	-0.223761	0.00791517
Calm2	-0.232619	0.00791517
Gstm5	-0.280072	0.00791517
Vti1b	-0.205489	0.0106595
Col4a2	0.326705	0.0119684
Kctd4	-0.228775	0.0120461
Csrp1	-0.239692	0.0120461
Spock3	-0.256585	0.0132398
Nrn1	-0.196049	0.0147978
Il33	-0.249464	0.0156979
Bmp1	0.263697	0.0156979
Sgk1	0.271015	0.0156979
Car2	-0.258895	0.0156979
Rims1	0.230743	0.016199
2900026A02Rik	0.264294	0.0164824
Csf1r	0.274223	0.0168623
Uqcr10	-0.235189	0.023377
Srebf2	0.198118	0.0268551
Nedd8	-0.206331	0.0276957
Snhg11	0.279856	0.0276957
Pla2g7	-0.218456	0.0288713
Gm15800	0.243121	0.0288713
Cox8a	-0.182309	0.0290997
Abhd3	-0.214523	0.0290997
Ndufb9	-0.202855	0.0290997
1500009C09Rik	-0.177687	0.0290997
S100b	-0.228774	0.0290997
Plp1	-0.180597	0.0290997
Kcnj10	-0.206769	0.0290997
Atp5k	-0.248308	0.0316435
Zmat2	-0.170044	0.0342032
Clcn2	0.239136	0.0363662
Atp5j	-0.22041	0.0363662
Thsd4	0.271298	0.0363662
Fgfr1	0.202579	0.0363662
Cpne7	0.259686	0.0363662
Shank1	0.266011	0.0363662
Qdpr	-0.198199	0.0363662
Sparcl1	-0.170279	0.0363662
Camk2n1	-0.164182	0.0363662
S1pr1	-0.174434	0.0363662
Bex2	-0.179169	0.0363662
Dynlrb1	-0.180981	0.0363662
Ndufa2	-0.214638	0.0371054
Slc7a4	0.218967	0.0371054
Mdh1	-0.193314	0.0371953
Sub1	-0.211343	0.0381538
Kmt2d	0.270545	0.0381538
Cnp	-0.180453	0.0381538
Hnrnpc	-0.202397	0.0381538
Rpl41	-0.224	0.0381538
L1cam	0.205669	0.0381538
Vbp1	-0.185046	0.0381538
Ssb	-0.208157	0.0381538
Ptprn	0.220228	0.0381538
Ndufs4	-0.238631	0.0384386
Hint1	-0.19074	0.0404568
Akap13	0.266472	0.0404568
Cox7b	-0.232534	0.0404568
Tmsb4x	-0.195007	0.0404568
Slc39a12	-0.273759	0.0404568
Chmp3	-0.175615	0.0409124
Srrm2	0.241417	0.0409507
Acsbg1	-0.189951	0.04318
Slc6a7	0.219034	0.0466746
Plec	0.231054	0.0466746
Dpy19l3	0.198813	0.0466746
Rnf13	-0.219975	0.0466746
Zranb2	-0.14356	0.0466746
Bcas1	-0.211573	0.0466746
Rab3gap2	0.174789	0.0466746
Cox6c	-0.219511	0.0472905
Sez6l	0.190958	0.0473054
Myh9	0.222244	0.0475409
Cox6b1	-0.194411	0.0494134
Psma6	-0.184813	0.0497532
Hsp90aa1	-0.171132	0.0505423
Ghitm	-0.158044	0.0505423
Mt3	-0.177648	0.0505423
Anp32a	-0.184489	0.0506204
Tagln3	-0.158563	0.0516545
Pmm1	-0.148319	0.0519335
Zcchc7	0.220509	0.0519335
Serpina3n	0.245536	0.0522978
Arpp21	-0.232862	0.0522978
Znf512b	0.194429	0.0522978
Atp5e	-0.20581	0.0537319
Shisa6	0.210396	0.0550224
Emc2	-0.220507	0.0551211
A930011O12Rik	0.252089	0.0556274
Gatm	-0.186677	0.0565005
Atad1	-0.188998	0.0587482
Fkbp3	-0.194003	0.0606893
Ksr1	0.207162	0.0606893
Csmd1	0.23503	0.0606893
Ndufa4	-0.208202	0.0606893
Dpysl3	0.166472	0.0617872
Dbi	-0.233472	0.0618659
Cfdp1	-0.19853	0.0622565
Fbxl3	-0.159235	0.0626971
Acsl3	-0.193227	0.0648907
Emc1	0.187729	0.0660505
Mzt1	-0.180005	0.0668775
Safb2	0.231383	0.0685924
Bpgm	-0.19013	0.0686794
Uqcrh	-0.22745	0.0704825
Rnd2	-0.167922	0.0708847
Atpif1	-0.169976	0.0708847
Cox7a2	-0.203568	0.072981
Actb	0.149245	0.0733226
Cnbp	-0.175521	0.0738537
Mbp	-0.166779	0.0744103
Gtf2h5	-0.169262	0.0744103
Nudt3	-0.135321	0.0744103
Gpatch8	0.169333	0.0744103
Gja1	-0.199383	0.0744103
Dync1h1	0.19517	0.0745165
Atp5j2	-0.203438	0.0745165
2004-09-01	-0.144164	0.0746918
Dars	-0.200206	0.0784228
Smdt1	-0.161015	0.0796608
Asrgl1	-0.145172	0.0799972
Slc4a8	0.172491	0.0799972
Ptn	-0.211753	0.0799972
Mrfap1	-0.163341	0.0799972
Stxbp5l	0.192567	0.0801565
Snca	-0.15431	0.0827173
Tsc2	0.175772	0.0838384
Dynlt3	-0.179226	0.0850442
2700089E24Rik	-0.165682	0.0854413
Chrd	0.217955	0.0856415
Atp5o	-0.155139	0.0856415
C230081A13Rik	0.214091	0.0856415
Myadm	0.179566	0.0856415
Pomp	-0.18068	0.0856415
Morf4l2	-0.136374	0.0856415
Disp2	0.182257	0.0856415
Mal	-0.167424	0.0856415
Nav1	0.218333	0.0856415
Nrp1	0.154314	0.0869383
Nbl1	0.177821	0.0869383
Cacng8	0.213511	0.0871441
Mdga1	0.22549	0.08791
Rpl32	-0.194685	0.0882151
H1f0	-0.17564	0.0882377
Sema3e	0.16538	0.088247
2015-09-01	-0.193289	0.088247
Anp32e	-0.16259	0.0901096
Coq9	-0.181025	0.0911922
Hdhd2	-0.148845	0.0918785
Rbm39	-0.147397	0.0939528
Tmem25	0.179333	0.0941819
Rps14	-0.160611	0.0949963
2007-09-01	-0.171297	0.0949963
Mobp	-0.186737	0.0949963
Hsbp1	-0.1379	0.0949963
Rps9	-0.165736	0.0949963
Rps3	-0.181553	0.0949963
Luc7l2	0.171732	0.0949963
Brk1	-0.152678	0.0949963
Psmb7	-0.165497	0.0949963
Cacybp	-0.185866	0.0949963
Nos1ap	0.189075	0.0949963
Fth1	-0.136712	0.0956442
Arhgap26	0.169059	0.0956442
Srsf7	-0.154344	0.0956442
Il1rap	-0.171211	0.0956442
Nkiras1	-0.167225	0.0956442
Myl6	-0.197093	0.0956442
Snph	0.162999	0.0956442
Plekhb1	-0.178847	0.0968901
Skp1a	-0.163109	0.0982058
Chmp5	-0.183219	0.0982058
Atp6v1d	-0.143078	0.0986528
Tmem151b	0.170142	0.0988263
Sepp1	-0.156267	0.0988263
Rpl4	-0.142185	0.0988263
Slc25a4	-0.134323	0.0988263
Plxna1	0.192013	0.0988263
C1qb	0.236403	0.0988263
Pcnxl3	0.203747	0.0995268
Gbf1	0.157204	0.0995268
Mroh1	0.186824	0.0995268
Ubl5	-0.178312	0.0995268
Herc1	0.174419	0.0995268
Chmp2a	-0.151828	0.0995268
Snd1	0.143479	0.0995268
Park7	-0.139812	0.0995268
Eid1	-0.141511	0.0995268
Map1b	0.204969	0.0996103
Flnb	0.228045	0.0996103
Fry	0.195373	0.0996103
Ctsa	0.161578	0.0996103
Fxyd6	-0.145372	0.0996683

## Sheet: anle WT vs anle APP pre-plaque
Differentially expressed genes comparing anle 138b treated wild type vs. anle 138b treated APPPS1 mice. FDR < 0,1; pre-plaque group
GeneName	log2FoldChange	padj
Lamr1-ps1	1.00115	4.62305e-54
App	0.874964	6.27426e-47
Prnp	0.89375	2.03157e-43
Psen1	0.515216	6.52233e-14
Col6a5	0.543742	9.91636e-13
Tma7	-0.412965	3.55874e-06
Rpl29	-0.396388	1.87492e-05
Tpgs1	0.320009	0.00569081
Pou3f1	0.312288	0.00569081
Foxo1	-0.259878	0.00791822
Krt2	-0.310045	0.00919445
Rprml	0.304373	0.00919445
Arpp21	-0.278249	0.00919445
Slc35f1	0.283743	0.0251961
Ddx3x	-0.241117	0.0267344
Ccdc85b	0.2648	0.0665072
Cdh9	-0.249085	0.0665072
A830036E02Rik	-0.267213	0.0665072
Cacng5	0.270628	0.0665072
A230065H16Rik	0.176354	0.0665072
Ssbp4	0.24742	0.0702437
Kdm6a	-0.262126	0.0702437
Vstm2l	0.251239	0.0702437
Gm13341	0.24815	0.0702437
Nxph3	0.25361	0.0775905
Tmem158	0.260149	0.0869669
Srebf2	0.217204	0.0982372

## Sheet: WT vs APP post-plaque
Differentially expressed genes comparing placebo treated wild type vs. placebo treated APPPS1 mice. FDR < 0,1; post-plaque group
gene_name	log2FoldChange	padj
Prnp	1.26	2.12e-110
App	1.09	9.7e-85
Lamr1-ps1	4.86	1.04e-80
Cst7	4.29	1.5e-68
Clec7a	2.89	1.49e-42
Tyrobp	1.33	2.11e-26
Itgax	2.22	1.29e-19
Irf8	0.95	2.34e-18
Hexa	0.48	1.52e-17
Ctsd	0.79	3.76e-14
Cd68	1.12	1.57e-13
Fcer1g	0.83	4.68e-13
Trem2	1.14	9.27e-11
Ly9	1.5	1.46e-10
Csf3r	0.89	3.7e-10
Ccl3	1.86	4.81e-10
C3ar1	1.2	7.18e-10
Ptprc	0.82	1.03e-09
Mpeg1	1.04	6.92e-09
Lyz2	1.07	2.39e-08
Ly86	0.8	3.32e-08
Grn	0.42	3.99e-08
Fcgr3	0.72	4.39e-08
Slc11a1	0.82	4.89e-08
C1qa	0.77	1.35e-07
Klhl6	1.02	1.51e-07
Fam46c	0.85	8.21e-07
Ctss	0.74	2.72e-06
C1qb	0.69	3.04e-06
C1qc	0.69	3.63e-06
St14	1.12	4.12e-06
Fcgr2b	0.95	4.19e-06
Cd180	1.02	5.62e-06
Ccl4	1.54	7.35e-06
Asb10	1.41	8.09e-06
Hexb	0.63	8.73e-06
Ccl6	1.3	1.19e-05
Fcrls	0.63	1.76e-05
Tnfsf8	1.45	1.81e-05
Insig1	0.36	2.07e-05
Itgb5	0.4	2.13e-05
Samsn1	0.94	2.38e-05
Plek	0.66	3.95e-05
Cd84	0.93	4.33e-05
Npc2	0.36	5.08e-05
Lilrb4	1.32	6.76e-05
Myo1f	0.85	8.1e-05
Psen1	0.62	9.13e-05
Ctse	1.4	0.000119
Gpr84	0.98	0.000272
Cd48	0.95	0.000309
Lag3	0.73	0.000327
Tlr2	0.95	0.000376
Slc37a2	0.71	0.00052
Niacr1	1.3	0.000578
Lgals3bp	0.72	0.000769
Itgb2	0.76	0.000857
Gfap	0.93	0.00088
Laptm5	0.52	0.00131
Slamf9	0.89	0.00177
Wdfy4	0.63	0.00179
Ctsz	0.62	0.00179
Dnase2a	0.44	0.00265
Ldlr	0.62	0.00273
Slc15a3	0.93	0.00342
Lcp1	0.43	0.00346
Gusb	0.44	0.00429
Traf3ip3	0.84	0.00461
Naip5	0.67	0.00484
Olfml3	0.48	0.00567
Cd52	1.03	0.00567
Lsp1	0.53	0.00767
Tgfb1	0.57	0.0084
Wfdc17	1.11	0.00842
Arl11	0.87	0.0104
Tnfaip8l2	0.61	0.0108
Gpr183	0.66	0.011
4632428N05Rik	0.41	0.0138
Cd53	0.48	0.0144
Anxa3	0.41	0.0176
Chi3l1	0.38	0.0198
Rasal3	0.58	0.0212
Axl	0.28	0.0221
Osmr	0.63	0.0245
Plin4	-0.45	0.0253
Atf3	0.85	0.0273
Mamdc2	0.67	0.0281
Kdm6a	-0.42	0.0284
Lat2	0.58	0.0333
Ctsh	0.41	0.0361
Hmha1	0.47	0.0377
Ptpn6	0.54	0.0382
Pdcd1	1	0.0389
Ctsb	0.18	0.0389
Aspg	0.65	0.04
Ppp1r3c	0.32	0.0404
Cd72	0.86	0.0404
Mafb	0.4	0.0416
Tlr7	0.57	0.0442
Treml2	0.8	0.0446
Ip6k3	0.82	0.0456
Efhc1	-0.57	0.0465
Bbox1	-0.59	0.0468
Egr2	0.99	0.048
AF251705	0.64	0.0496
Ikzf1	0.48	0.0516
Man2b1	0.31	0.0516
Gm11545	0.96	0.0603
Vav1	0.54	0.0603
Clec5a	0.48	0.0603
Trim14	0.89	0.0624
Plaur	0.88	0.0624
Adcy7	0.33	0.0653
5430435G22Rik	0.82	0.0711
Endou	0.84	0.0711
RP23-285C18.2	0.71	0.0717
Arpc1b	0.33	0.0747
Atf4	0.21	0.0802
Ch25h	0.92	0.0803
Sfpi1	0.5	0.0803
Nckap1l	0.4	0.082
Irf5	0.49	0.0851
Fcgr1	0.55	0.0851
1700012B15Rik	-0.24	0.0909
Arhgap30	0.4	0.0912
Aif1	0.39	0.0912
Fblim1	0.68	0.0916
Cd37	0.47	0.0916
Cx3cr1	0.38	0.0926
Rad51ap2	-0.67	0.0945

## Sheet: WT vs anle APP post-plaque
Differentially expressed genes comparing anle 138b-treated wild type vs. anle 138b treated APPPS1 mice. FDR < 0,1; post-plaque group
gene_name	log2FoldChange	padj
Lamr1-ps1	5.61	8.11e-114
App	1.22	3.25e-87
Prnp	1.32	1.14e-81
Cst7	3.91	1.28e-47
Itgax	3.05	1.45e-41
Clec7a	2.69	2.67e-26
Psen1	0.8	2.13e-20
St14	1.93	4.85e-19
Ctsd	0.87	7.68e-17
Tyrobp	1.29	4.99e-15
Fam46c	1.13	4.99e-15
Mpeg1	1.21	8.13e-15
Cd68	1.16	2.59e-12
Trem2	1.33	2.92e-12
Ccl4	2.12	1.15e-11
Ccl6	1.65	2.28e-11
Lilrb4	1.99	6.26e-11
Ly86	0.86	6.26e-11
Cd52	1.58	7.19e-11
Slc11a1	0.96	1.19e-10
Ccl3	1.96	2.63e-10
Tlr2	1.34	1.12e-09
Ctss	0.89	1.12e-09
Hexa	0.55	1.12e-09
Laptm5	0.74	1.66e-08
Grn	0.41	2.04e-08
Dock2	0.68	2.64e-08
Csf3r	0.88	3.09e-08
Tnfsf8	1.78	3.11e-08
Gusb	0.54	5.72e-08
Hcls1	0.69	6.58e-08
Plau	1.03	1.37e-07
C3ar1	1.21	1.7e-07
Ptpn6	0.86	1.98e-07
Fcer1g	0.79	2.04e-07
Cd180	0.97	2.42e-07
C4b	0.83	2.87e-07
Asb10	1.67	2.87e-07
Ly9	1.46	5.08e-07
Runx1	1.1	6.19e-07
Fcgr3	0.8	7.96e-07
Tbxas1	0.94	1.01e-06
Rasal3	0.78	1.06e-06
Fcgr1	0.8	1.17e-06
Hexb	0.75	1.59e-06
Itgb2	0.83	1.61e-06
Slc15a3	1.06	1.7e-06
Ctse	1.66	1.9e-06
Npc2	0.4	3.31e-06
Irf8	0.8	1.06e-05
Ptprc	0.78	1.06e-05
Niacr1	1.5	1.09e-05
Pdcd1	1.47	1.38e-05
Tnfaip8l2	0.7	1.44e-05
C1qa	0.82	1.73e-05
Ctsl	0.4	1.76e-05
Il10ra	0.5	1.83e-05
Lgals3bp	0.89	2.12e-05
Man2b1	0.37	2.15e-05
Arpc1b	0.54	2.27e-05
Milr1	1.3	2.74e-05
Myo1f	0.87	2.86e-05
Samsn1	0.87	5.51e-05
Cd53	0.56	6.44e-05
Cd14	1.03	6.44e-05
Lyz2	1.19	7.61e-05
Glycam1	1.44	8.44e-05
Cx3cr1	0.5	8.57e-05
Cd84	0.93	0.000104
Irf5	0.47	0.000108
Gngt2	0.65	0.000118
Plek	0.64	0.000123
Gm11545	1.44	0.000125
C1qc	0.76	0.00016
Nckap1l	0.56	0.000166
Fcgr2b	0.89	0.00017
Ugt1a7c	1.07	0.000209
C1qb	0.75	0.000314
Lsp1	0.66	0.000326
Arl11	1.06	0.000376
Fermt3	0.47	0.000455
Lat2	0.72	0.000525
Gpr84	0.98	0.00053
Gm13341	-0.79	0.000554
Cd22	1.02	0.000582
AF251705	0.72	0.00064
Ifi204	1.15	0.000666
Ifi30	0.58	0.000702
Cd37	0.66	0.000771
Il21r	0.68	0.000774
Slc37a2	0.84	0.000787
Ctsb	0.22	0.000909
Axl	0.23	0.00095
Cd48	0.96	0.00102
Lcp1	0.48	0.00104
Capg	0.61	0.00114
Ctsz	0.82	0.00119
Lair1	0.61	0.00123
Fcrls	0.72	0.00132
4632428N05Rik	0.61	0.00139
Tlr7	0.79	0.00148
Apbb1ip	0.39	0.00157
Gm11868	1.24	0.00161
Csf1r	0.47	0.00161
5430435G22Rik	0.91	0.00209
Itgb5	0.44	0.00224
Gm6180	-0.99	0.00238
Olfr111	1.23	0.00248
Slamf9	0.91	0.00248
Pik3cg	0.52	0.00248
Tgfbr2	0.5	0.00248
Fes	0.51	0.00248
Acaa1b	1.13	0.00251
Gpr183	0.74	0.00252
Lag3	0.8	0.00271
Cd274	0.46	0.00284
Plxdc2	0.26	0.00284
Bcl2a1b	1.18	0.00323
Emr1	0.49	0.00339
Ncf2	0.71	0.00409
Tlr13	0.59	0.00432
Cd300lf	1.08	0.00445
Trim30a	0.68	0.00445
RP23-285C18.2	0.79	0.00461
Btk	0.65	0.00492
Wdfy4	0.5	0.00615
Aldoart1	-1.11	0.00643
Naip5	0.74	0.00655
1700012B15Rik	-0.3	0.00708
Mafb	0.51	0.00772
Ticam2	0.95	0.00773
Ccl28	-0.45	0.00835
RP24-267K12.1	0.77	0.00835
Siglech	0.5	0.00844
Ctsa	0.26	0.00846
Myl6	0.16	0.00947
Gm13340	-0.41	0.0108
Cd9	0.57	0.0123
Cd86	0.73	0.0123
Mlxipl	0.54	0.0124
Hmha1	0.49	0.0152
Lgmn	0.22	0.0152
6820408C15Rik	-0.76	0.0156
Anxa3	0.49	0.0159
Itgam	0.43	0.0167
Pld4	0.46	0.018
Themis2	0.63	0.0192
Vav1	0.49	0.0222
Rnf213	0.27	0.0231
Parp9	0.33	0.0231
S100a4	0.65	0.0253
Hmox1	0.49	0.0266
H2-Oa	0.86	0.0266
S100a6	0.46	0.0289
Lpar5	0.86	0.0293
Eya2	-0.83	0.03
Pdpn	0.35	0.03
Slco2b1	0.35	0.03
Iqgap3	0.75	0.0307
Epsti1	0.68	0.031
Adcy7	0.35	0.0315
Clic1	0.41	0.0342
Inpp5d	0.46	0.0351
Ch25h	0.91	0.0351
Arhgap25	0.63	0.0375
Arhgap30	0.38	0.0377
Crcp	0.18	0.0382
Tec	0.58	0.0382
Dock8	0.51	0.0413
Ncf1	0.51	0.0445
Rab3d	0.19	0.0458
Ctsh	0.46	0.0458
Cnr2	0.88	0.048
Nes	0.35	0.0509
Clec5a	0.6	0.0511
Elf4	0.6	0.0517
Ptafr	0.53	0.0517
Aspg	0.64	0.0517
Gm11942	0.92	0.053
Gfap	0.74	0.053
Slc25a38	0.2	0.0539
Klhl6	0.59	0.0555
0610031J06Rik	0.19	0.0559
Irgm1	0.29	0.0576
Maz	0.15	0.0595
Neto2	0.15	0.0595
Sst	-0.61	0.0602
Rpl9-ps7	0.87	0.0635
Ifih1	0.39	0.0663
Ormdl3	0.19	0.0667
Slc17a5	0.28	0.0681
Dnase2a	0.29	0.0688
Gm20645	0.39	0.0688
Hist3h2a	0.31	0.0725
Plin2	0.34	0.0772
Tifab	0.49	0.0774
Slamf6	0.91	0.0774
Pld2	0.14	0.0831
Sash3	0.45	0.0837
Fmnl3	0.21	0.0849
Ang	0.5	0.0849
Cd33	0.51	0.0857
Cyr61	0.43	0.0864
Tcirg1	0.37	0.0865
Tgfbr1	0.35	0.0868
Ppargc1b	-0.24	0.0869
Gpr65	0.92	0.087
Cd63	0.29	0.0897
Naip6	0.55	0.0897
B2m	0.57	0.0904
Gm16339	-0.64	0.0948
Ikzf1	0.48	0.0952
Dyrk3	-0.26	0.0952
Unc93b1	0.43	0.0955
Hk3	0.57	0.0956
F9	0.87	0.0956
Trpm1	0.88	0.0956
Bst2	0.6	0.0978
Oasl2	0.54	0.0997
Fbxw5	-0.11	0.0997

## Sheet: Legend
Dataset EV1. Differentially expressed genes comparing anle 138b treated wild type vs. anle 138b treated APPPS1 mice. FDR < 0,1; pre-plaque group. Differentially expressed genes comparing placebo treated wild type vs. placebo treated APPPS1 mice. FDR < 0,1; post-plaque group. Differentially expressed genes comparing anle 138b-treated wild type vs. anle 138b treated APPPS1 mice. FDR < 0,1; post-pla…
